# Supplementary material for: The Erythrocyte Sedimentation Rate and Its Relation to Cell Shape and Rigidity of Red Blood Cells from Chorea-Acanthocytosis Patients in an Off-Label Treatment with Dasatinib
Source: Biomolecules. 2021 May 12;11(5):727. doi: 10.3390/biom11050727 (PMC8151862; doi:10.3390/biom11050727)
Supplement: Supplementary file 1 [file biomolecules-11-00727-s001.zip]

Archive with 1 entries (1 files):
- biomolecules-1210523-supplementary.pdf
